# Supplementary material for: Correction: Bispidine-Amino Acid Conjugates Act as a Novel Scaffold for the Design of Antivirals That Block Japanese Encephalitis Virus Replication
Source: PLoS Negl Trop Dis. 2024 Jan 25;18(1):e0011917. doi: 10.1371/journal.pntd.0011917 (PMC10810518; doi:10.1371/journal.pntd.0011917)
Supplement: S1 File — (ZIP) [file pntd.0011917.s001.zip]

Archive with 3 entries (3 files):
- 6-100b (2).oib
- D-100c (2).oib
- UI-b (3).oib
